# Supplementary material for: Isolation and Purification of Novel Antioxidant Peptides from Mussel (Mytilus edulis) Prepared by Marine Bacillus velezensis Z-1 Protease
Source: Mar Drugs. 2025 Jul 23;23(8):294. doi: 10.3390/md23080294 (PMC12387240; doi:10.3390/md23080294)
Supplement: Supplementary file 1 [file marinedrugs-23-00294-s001.zip]

Archive with 1 entries (1 files):
- marinedrugs-3751022-supplementary.pdf
